# Supplementary material for: Akonni TruTip® and Qiagen® Methods for Extraction of Fetal Circulating DNA - Evaluation by Real-Time and Digital PCR
Source: PLoS One. 2013 Aug 6;8(8):e73068. doi: 10.1371/journal.pone.0073068 (PMC3735556; doi:10.1371/journal.pone.0073068)
Supplement: Table S1 — Blood collection tube study results. Table of patient samples with corresponding gestation age, volume of sample extracted, plasma processing time point, qPCR results and calculated percent fetal DNA comparing TruTip (TT) to Qiagen (Q) method. Graphed results of these values are shown in Figures 3 and 4. (XLSX) [file pone.0073068.s001.xlsx]

## Sheet: Sheet1
				CH1 Ges/mL		CHY Ges/mL		%Y
Sample	Gestation Age	Sample Volume (mL)	Time point	TruTip	Qiagen	TruTip	Qiagen	TruTip	Qiagen
5426B	8	10	0	306.14	822.08	2.358	4.241	0.77	0.516
		9.5	24	328.14	568.14	1.663	3.017	0.507	0.531
		8.5	48	359.45	717.55	2.93	2.613	0.815	0.364
6065B	8	10	0	394.59	766.05	5.055	6.5	1.281	0.848
		9	24	446.19	568.87	4.3	4.169	0.964	0.733
		8	48	379.35	911.4	4.695	6.752	1.238	0.714
6907B	8	10	0	234.2	543.03	5.746	9.955	2.454	1.833
		9.3	24	275.5	102.53	6.28	0.678	2.28	0.661
		8	48	265.7	715.5	5.89	9.315	2.217	1.302
6906B	8	10.5	0	275.88	504.39	40.096	17.708	14.534	3.511
		9	24	216.02	577.76	11.75	19.704	5.439	3.41
		7	48	206.02	126.51	9.429	4.206	4.577	3.325
6905B	8	9.8	0	109.93	275.14	5.196	11.028	4.726	4.008
		8	24	120.42	121.24	6.65	3.29	5.522	2.714
		7	48	245.72	98.01	8.391	4.158	3.415	4.24
1771B	8	8.5	0	219.79	557.01	16.042	22.908	7.299	4.113
		8.5	24	212.98	638.73	16.001	25.153	7.513	3.938
		8	48	198.08	491.09	15.694	21.128	7.923	4.302
5651B	9.4	11.2	0	386.08	774.36	26.211	40.129	6.789	5.182
		10	24	322.09	707.63	24.326	32.425	7.553	4.582
		9.8	48	339.26	820.44	26.106	36.82	7.695	4.488
6066B	8.5	10.5	0	215.98	463.34	16.749	24.919	7.755	5.378
		9.3	24	227.25	376.92	16.493	17.536	7.258	4.652
		9	48	200.1	49.28	17.148	1.776	8.57	3.604
5652B	8.2	10	0	280.59	630.26	21.146	35.329	7.536	5.605
		10	24	278.22	689.56	23.447	34.689	8.427	5.031
		9.2	48	235.97	559.57	21.48	25.586	9.103	4.572
1767B	8	11	0	175.44	377.33	18.526	24.926	10.56	6.606
		9	24	184.57	473.13	15.835	26.999	8.58	5.706
		8	48	183.96	566.31	17.646	25.576	9.592	4.516
1768B	8	10	0	171.02	393.35	19.12	26.813	11.18	6.816
		9	24	219.58	439.58	18.96	25.968	8.635	5.907
		8	48	177.78	562.26	17.42	28.814	9.798	5.217
1777B	8.3	10	0	231.29	698.23	39.365	77.099	17.02	11.042
		9.2	24	208.33	684	33.383	69.003	16.024	10.088
		8.5	48	323.21	817.29	42.029	80.525	13.004	9.853
5656B	8	9	0	349.13	753.51	55.4	90.479	15.868	12.008
		7.8	24	407.29	666.25	65.699	82.067	16.131	12.318
		6	48	394.82	248.79	56.305	27.445	14.261	11.031
